# Supplementary material for: Evolution of Gene Arrangements in the Mitogenomes of Ensifera and Characterization of the Complete Mitogenome of Schizodactylus jimo
Source: Int J Mol Sci. 2022 Oct 11;23(20):12094. doi: 10.3390/ijms232012094 (PMC9603354; doi:10.3390/ijms232012094)
Supplement: Supplementary file 1 [file ijms-23-12094-s001.zip]

Archive with 1 entries (1 files):
- ijms-1929675-supplementary.pdf
